# Supplementary material for: (2S,3R,4R,5R)-3,4-Dihydr­oxy-5-(hydroxy­meth­yl)pyrrolidine-2-carboxylic acid [(2S,3R,4R,5R)-3,4-dihydr­oxy-5-(hydroxy­meth­yl)proline]
Source: Acta Crystallogr Sect E Struct Rep Online. 2009 Sep 9;65(Pt 10):o2418–9. doi: 10.1107/S1600536809035636 (PMC2970405; doi:10.1107/S1600536809035636)
Supplement: Supplementary file 1 [file e-65-o2418-sup1.cif]

##############################################################################
###                                                                        ###
###        Electronic paper (Acta Crystallographica Section E)             ###
###                                                                        ###
##############################################################################
#                                                                            #
# This CIF contains the data in a paper accepted for publication in Acta     #
# Crystallographica Section E. It conforms to the requirements of Notes      #
# for Authors for Section E, and has been peer reviewed under the auspices   #
# of the IUCr Commission on Journals.                                        #
#                                                                            #
# Full details of the Crystallographic Information File format               #
# are given in the paper "The Crystallographic Information File (CIF):       #
# a New Standard Archive File for Crystallography" by S. R. Hall, F. H.      #
# Allen and I. D. Brown [Acta Cryst. (1991), A47, 655-685].                  #
#                                                                            #
# The current version of the core CIF dictionary is obtainable from          #
# ftp://ftp.iucr.org/pub/cif_core.dic. The current version number is 2.4.    #
#                                                                            #
# Software is freely available for graphical display of the structure(s) in  #
# this CIF.  For information consult the CIF home page http://www.iucr.org/  #
# cif/home.html                                                              #
#                                                                            #
# This file may be used for bona fide research purposes within the           #
# scientific community so long as proper attribution is given to the journal # 
# article from which it was obtained.                                        #
#                                                                            #
##############################################################################
                                             
data_I
_audit_creation_method     CRYSTALS_ver_12.90
_chemical_name_systematic
;
(2<i>S</i>,3<i>R</i>,4<i>R</i>,5<i>R</i>)-3,4-Dihydroxy-5-
(hydroxymethyl)pyrrolidine-2-carboxylic acid
;
_chemical_name_common
;
[(2<i>S</i>,3<i>R</i>,4<i>R</i>,5<i>R</i>)-3,4-dihydroxy-5-
(hydroxymethyl)proline]
;
_chemical_formula_moiety     'C6 H11 N1 O5'
_chemical_formula_sum     'C6 H11 N1 O5'
_chemical_formula_iupac     'C6 H11 N O5'
_chemical_formula_weight     177.16
_chemical_melting_point     'not measured'
_symmetry_cell_setting     'triclinic'
_symmetry_space_group_name_H-M     'P 1'
_symmetry_space_group_name_Hall     'P 1'
loop_
    _symmetry_equiv_pos_as_xyz
    'x,y,z'
_cell_length_a     5.4160(2)
_cell_length_b     5.8236(3)
_cell_length_c     6.6006(3)
_cell_angle_alpha     102.836(2)
_cell_angle_beta     104.776(2)
_cell_angle_gamma     102.8244(19)
_cell_volume     187.504(15)
_cell_formula_units_Z     1
_cell_measurement_reflns_used     696
_cell_measurement_theta_min     5
_cell_measurement_theta_max     27
_cell_measurement_temperature     150
_exptl_crystal_description     'plate'
_exptl_crystal_colour     'clear_pale_colourless'
_exptl_crystal_size_max     0.250
_exptl_crystal_size_mid     0.170
_exptl_crystal_size_min     0.060
_exptl_crystal_density_diffrn     1.569
_exptl_crystal_density_meas     ?
_exptl_crystal_density_method     'not measured'
_exptl_crystal_F_000     94
_exptl_absorpt_coefficient_mu     0.138
_exptl_absorpt_correction_type     multi-scan
_exptl_absorpt_process_details     '(DENZO/SCALEPACK; Otwinowski & Minor, 1997)'
_exptl_absorpt_correction_T_min     0.94
_exptl_absorpt_correction_T_max     0.99
_diffrn_ambient_temperature     150
_diffrn_radiation_type     'Mo K\a'
_diffrn_radiation_wavelength     0.71073
_diffrn_radiation_monochromator     'graphite'
_diffrn_measurement_device_type     'area'
_diffrn_measurement_device     'Nonius KappaCCD'
_diffrn_measurement_method     \w
_diffrn_reflns_number     2314
_diffrn_reflns_av_R_equivalents     0.025
_diffrn_reflns_theta_min     5.620
_diffrn_reflns_theta_max     27.460
_diffrn_reflns_theta_full     26.636
_diffrn_measured_fraction_theta_max     0.975
_diffrn_measured_fraction_theta_full     0.982
_diffrn_reflns_limit_h_min     -7
_diffrn_reflns_limit_h_max     7
_diffrn_reflns_limit_k_min     -6
_diffrn_reflns_limit_k_max     7
_diffrn_reflns_limit_l_min     -8
_diffrn_reflns_limit_l_max     7
_diffrn_standards_number     0
_diffrn_standards_interval_count     .
_diffrn_standards_interval_time     .
_diffrn_standards_decay_%     .
_reflns_number_total     834
_reflns_number_gt     814
_reflns_threshold_expression     I>2\s(I)
_refine_ls_structure_factor_coef     Fsqd
_refine_ls_matrix_type     full
_refine_ls_R_factor_all     0.0290
_refine_ls_R_factor_gt     0.0274
_refine_ls_wR_factor_all     0.0660
_refine_ls_wR_factor_gt     0.0644
_refine_ls_wR_factor_ref     0.0660
_refine_ls_goodness_of_fit_ref     1.0000
_refine_ls_number_reflns     834
_refine_ls_number_parameters     109
_refine_ls_number_restraints     3
_refine_ls_hydrogen_treatment     constr
_refine_ls_weighting_scheme     calc
_refine_ls_weighting_details
;
 Method, part 1, Chebychev polynomial, (Watkin, 1994, Prince, 1982)
 [weight] = 1.0/[A~0~*T~0~(x)+A~1~*T~1~(x) ... +A~n-1~]*T~n-1~(x)]
 where A~i~ are the Chebychev coefficients listed below and x= Fcalc/Fmax
 Method = Robust Weighting (Prince, 1982)
 W = [weight] * [1-(deltaF/6*sigmaF)^2^]^2^
 A~i~ are:
 22.5 35.8 21.7 10.1 2.91
;
_atom_sites_solution_hydrogens     geom
_atom_sites_solution_primary     direct
_refine_ls_shift/su_max     0.0000793
_refine_ls_shift/su_mean     6.0622234
_refine_diff_density_max     0.24
_refine_diff_density_min     -0.17
_refine_ls_extinction_method     'None'
loop_
    _atom_type_symbol
    _atom_type_scat_dispersion_real
    _atom_type_scat_dispersion_imag
    _atom_type_scat_source
    C 0.0033 0.0016 'International Tables Vol C 4.2.6.8 and 6.1.1.4'
    H 0.0000 0.0000 'International Tables Vol C 4.2.6.8 and 6.1.1.4'
    N 0.0061 0.0033 'International Tables Vol C 4.2.6.8 and 6.1.1.4'
    O 0.0106 0.0060 'International Tables Vol C 4.2.6.8 and 6.1.1.4'
_computing_data_collection     'COLLECT (Nonius, 2001).'
_computing_cell_refinement     'DENZO/SCALEPACK (Otwinowski & Minor, 1997)'
_computing_data_reduction     'DENZO/SCALEPACK (Otwinowski & Minor, 1997)'
_computing_structure_solution     'SIR92 (Altomare <i>et al.</i>,  1994)'
_computing_structure_refinement     'CRYSTALS (Betteridge <i>et al.</i>,  2003)'
_computing_molecular_graphics     'CAMERON (Watkin <i>et al.</i>,  1996)'
_computing_publication_material     'CRYSTALS (Betteridge <i>et al.</i>,  2003)'
loop_
    _atom_site_type_symbol
    _atom_site_label
    _atom_site_fract_x
    _atom_site_fract_y
    _atom_site_fract_z
    _atom_site_U_iso_or_equiv
    _atom_site_adp_type
    _atom_site_occupancy
    _atom_site_disorder_assembly
    _atom_site_disorder_group
    O O1 0.1323(3) 0.4021(3) 0.0397(3) 0.0170 Uani 1.0000 . .
    C C2 0.3330(4) 0.5769(4) 0.1694(3) 0.0124 Uani 1.0000 . .
    O O3 0.3285(3) 0.7782(3) 0.2816(3) 0.0161 Uani 1.0000 . .
    C C4 0.6067(4) 0.5299(3) 0.1892(3) 0.0118 Uani 1.0000 . .
    N N5 0.8297(3) 0.7483(3) 0.3462(3) 0.0120 Uani 1.0000 . .
    C C6 0.8425(4) 0.7309(4) 0.5744(3) 0.0130 Uani 1.0000 . .
    C C7 1.1277(4) 0.8313(4) 0.7284(3) 0.0167 Uani 1.0000 . .
    O O8 1.2417(3) 1.0809(3) 0.7415(3) 0.0209 Uani 1.0000 . .
    C C9 0.7092(4) 0.4584(4) 0.5443(3) 0.0150 Uani 1.0000 . .
    C C10 0.6269(4) 0.3243(4) 0.2968(3) 0.0135 Uani 1.0000 . .
    O O11 0.8192(3) 0.2063(3) 0.2544(3) 0.0229 Uani 1.0000 . .
    O O12 0.4844(4) 0.4511(3) 0.6175(3) 0.0252 Uani 1.0000 . .
    H H41 0.6365 0.4960 0.0477 0.0144 Uiso 1.0000 . .
    H H61 0.7333 0.8262 0.6278 0.0169 Uiso 1.0000 . .
    H H72 1.1284 0.8203 0.8747 0.0191 Uiso 1.0000 . .
    H H71 1.2343 0.7354 0.6770 0.0194 Uiso 1.0000 . .
    H H91 0.8360 0.3904 0.6257 0.0183 Uiso 1.0000 . .
    H H101 0.4566 0.2013 0.2549 0.0154 Uiso 1.0000 . .
    H H81 1.2048 1.1744 0.8368 0.0313 Uiso 1.0000 . .
    H H51 0.7954 0.8869 0.3332 0.0177 Uiso 1.0000 . .
    H H52 0.9817 0.7443 0.3204 0.0178 Uiso 1.0000 . .
    H H111 0.8993 0.2734 0.1839 0.0347 Uiso 1.0000 . .
    H H121 0.4206 0.3112 0.6224 0.0383 Uiso 1.0000 . .
loop_
    _atom_site_aniso_label
    _atom_site_aniso_U_11
    _atom_site_aniso_U_22
    _atom_site_aniso_U_33
    _atom_site_aniso_U_12
    _atom_site_aniso_U_13
    _atom_site_aniso_U_23
    O1 0.0115(7) 0.0187(7) 0.0178(7) 0.0024(5) 0.0034(5) 0.0030(6)
    C2 0.0128(9) 0.0137(9) 0.0134(9) 0.0052(7) 0.0051(7) 0.0074(7)
    O3 0.0153(7) 0.0148(7) 0.0210(7) 0.0075(6) 0.0074(5) 0.0057(6)
    C4 0.0113(9) 0.0115(8) 0.0130(9) 0.0032(7) 0.0050(7) 0.0032(7)
    N5 0.0123(8) 0.0098(7) 0.0150(8) 0.0039(6) 0.0052(6) 0.0042(6)
    C6 0.0142(9) 0.0115(8) 0.0136(9) 0.0030(7) 0.0053(7) 0.0041(7)
    C7 0.0154(9) 0.0161(9) 0.0152(9) 0.0013(8) 0.0023(7) 0.0042(8)
    O8 0.0246(8) 0.0151(8) 0.0190(7) -0.0019(6) 0.0100(6) 0.0020(6)
    C9 0.0173(10) 0.0130(9) 0.0165(10) 0.0042(7) 0.0066(8) 0.0067(7)
    C10 0.0121(9) 0.0124(9) 0.0176(9) 0.0049(7) 0.0058(7) 0.0050(7)
    O11 0.0280(8) 0.0223(8) 0.0356(9) 0.0180(7) 0.0218(7) 0.0179(7)
    O12 0.0325(9) 0.0164(7) 0.0304(9) 0.0018(7) 0.0222(8) 0.0056(7)
loop_
    _geom_bond_atom_site_label_1
    _geom_bond_atom_site_label_2
    _geom_bond_site_symmetry_1
    _geom_bond_site_symmetry_2
    _geom_bond_distance
    _geom_bond_publ_flag
    O1 C2 . . 1.264(3) no
    C2 O3 . . 1.249(2) no
    C2 C4 . . 1.545(2) no
    C4 N5 . . 1.498(2) no
    C4 C10 . . 1.532(3) no
    C4 H41 . . 0.972 no
    N5 C6 . . 1.517(2) no
    N5 H51 . . 0.885 no
    N5 H52 . . 0.886 no
    C6 C7 . . 1.515(3) no
    C6 C9 . . 1.535(3) no
    C6 H61 . . 0.973 no
    C7 O8 . . 1.421(2) no
    C7 H72 . . 0.981 no
    C7 H71 . . 0.959 no
    O8 H81 . . 0.832 no
    C9 C10 . . 1.545(3) no
    C9 O12 . . 1.415(2) no
    C9 H91 . . 0.972 no
    C10 O11 . . 1.420(2) no
    C10 H101 . . 0.963 no
    O11 H111 . . 0.816 no
    O12 H121 . . 0.823 no
loop_
    _geom_angle_atom_site_label_1
    _geom_angle_atom_site_label_2
    _geom_angle_atom_site_label_3
    _geom_angle_site_symmetry_1
    _geom_angle_site_symmetry_2
    _geom_angle_site_symmetry_3
    _geom_angle
    _geom_angle_publ_flag
    O1 C2 O3 . . . 126.24(18) no
    O1 C2 C4 . . . 115.43(17) no
    O3 C2 C4 . . . 118.32(17) no
    C2 C4 N5 . . . 110.92(15) no
    C2 C4 C10 . . . 109.46(14) no
    N5 C4 C10 . . . 103.55(15) no
    C2 C4 H41 . . . 111.2 no
    N5 C4 H41 . . . 108.5 no
    C10 C4 H41 . . . 113.0 no
    C4 N5 C6 . . . 106.33(14) no
    C4 N5 H51 . . . 110.5 no
    C6 N5 H51 . . . 109.1 no
    C4 N5 H52 . . . 109.8 no
    C6 N5 H52 . . . 111.2 no
    H51 N5 H52 . . . 109.8 no
    N5 C6 C7 . . . 110.92(15) no
    N5 C6 C9 . . . 105.61(15) no
    C7 C6 C9 . . . 114.30(16) no
    N5 C6 H61 . . . 108.0 no
    C7 C6 H61 . . . 109.9 no
    C9 C6 H61 . . . 107.9 no
    C6 C7 O8 . . . 111.22(16) no
    C6 C7 H72 . . . 108.8 no
    O8 C7 H72 . . . 109.4 no
    C6 C7 H71 . . . 109.8 no
    O8 C7 H71 . . . 108.5 no
    H72 C7 H71 . . . 109.1 no
    C7 O8 H81 . . . 110.0 no
    C6 C9 C10 . . . 106.41(15) no
    C6 C9 O12 . . . 106.33(16) no
    C10 C9 O12 . . . 111.81(16) no
    C6 C9 H91 . . . 110.0 no
    C10 C9 H91 . . . 109.3 no
    O12 C9 H91 . . . 112.7 no
    C9 C10 C4 . . . 103.65(15) no
    C9 C10 O11 . . . 109.89(16) no
    C4 C10 O11 . . . 113.98(15) no
    C9 C10 H101 . . . 108.3 no
    C4 C10 H101 . . . 111.8 no
    O11 C10 H101 . . . 109.0 no
    C10 O11 H111 . . . 110.0 no
    C9 O12 H121 . . . 109.5 no
loop_
    _geom_hbond_atom_site_label_D
    _geom_hbond_atom_site_label_H
    _geom_hbond_atom_site_label_A
    _geom_hbond_site_symmetry_D
    _geom_hbond_site_symmetry_H
    _geom_hbond_site_symmetry_A
    _geom_hbond_distance_DH
    _geom_hbond_distance_HA
    _geom_hbond_distance_DA
    _geom_hbond_angle_DHA
    _geom_hbond_publ_flag
    C7 H71 O12 . . 1_655 0.96 2.39 3.328(3) 166 no
    C10 H101 O3 . . 1_545 0.96 2.47 3.199(3) 133 no
    O8 H81 O1 . . 1_666 0.83 1.85 2.679(3) 175 yes
    N5 H51 O11 . . 1_565 0.88 2.03 2.873(3) 160 yes
    N5 H52 O3 . . 1_655 0.89 1.93 2.814(3) 173 yes
    O11 H111 O1 . . 1_655 0.82 1.89 2.696(3) 170 yes
    O12 H121 O8 . . 1_445 0.82 1.91 2.668(3) 154 yes
data_global
_journal_date_recd_electronic     2009-08-28
_journal_date_accepted     2009-09-03
_journal_name_full     'Acta Crystallographica, Section E'
_journal_year     2009
_journal_volume     65
_journal_issue     10
_journal_page_first     o2418
_journal_page_last     o2419
_journal_paper_category     QO
_journal_coeditor_code     LH2896
_publ_contact_author_name     'Sarah F. Jenkinson'
_publ_contact_author_address
;
  Department of Organic Chemistry,
 Chemistry Research Laboratory,
 Department of Chemistry,
 University of Oxford,
 Oxford OX1 3TA, England.
;
_publ_contact_author_email     sarah.jenkinson@chem.ox.ac.uk
_publ_contact_author_fax     '+44 1865 000000'
_publ_contact_author_phone     '+44 1865 275655'
_publ_section_title
;\
(2<i>S</i>,3<i>R</i>,4<i>R</i>,5<i>R</i>)-3,4-Dihydroxy-5-(hydroxymethyl)\
pyrrolidine-2-carboxylic acid
[(2<i>S</i>,3<i>R</i>,4<i>R</i>,5<i>R</i>)-3,4-dihydroxy-5-(hydroxymethyl)\
proline]
;
loop_
    _publ_author_name
    _publ_author_address
    'Best, Daniel'
;
 Department of Organic Chemistry, Chemistry Research Laboratory,
 Department of Chemistry, University of Oxford, Oxford OX1 3TA, England
;
    'Jenkinson, Sarah F.'
;
 Department of Organic Chemistry, Chemistry Research Laboratory,
 Department of Chemistry, University of Oxford, Oxford OX1 3TA, England
;
    'Thompson, Amber L.'
;
Department of Chemical Crystallography, Chemistry Research Laboratory,
 Department of Chemistry, University of Oxford, Oxford OX1 3TA, England
;
    'Watkin, David J.'
;
Department of Chemical Crystallography, Chemistry Research Laboratory,
 Department of Chemistry, University of Oxford, Oxford OX1 3TA, England
;
    'Wilson, Francis X.'
;
Summit PLC, 91 Milton Park, Abingdon, Oxon OX14 4RY, England
;
    'Nash, Robert J.'
;
Phytoquest Limited, IBERS, Aberystwyth University, Plas Gogerddan,
Aberystwyth SY23 3EB, Ceredigion, Wales
;
    'Fleet, George W. J.'
;
Department of Organic Chemistry, Chemistry Research Laboratory,
 Department of Chemistry, University of Oxford, Oxford OX1 3TA, England
;
