# Supplementary material for: (2S,3R,4R,5R)-3,4-Dihydr­oxy-5-(hydroxy­meth­yl)pyrrolidine-2-carboxylic acid [(2S,3R,4R,5R)-3,4-dihydr­oxy-5-(hydroxy­meth­yl)proline]
Source: Acta Crystallogr Sect E Struct Rep Online. 2009 Sep 9;65(Pt 10):o2418–9. doi: 10.1107/S1600536809035636 (PMC2970405; doi:10.1107/S1600536809035636)
Supplement: Supplementary file 2 [file e-65-o2418-Isup2.hkl]

data_I
#  7241745    6138                         
_audit_creation_date        09-07-24
_audit_creation_method      CRYSTALS 

_cell_length_a                    5.4160(2)
_cell_angle_alpha                 102.836(2)
_cell_length_b                    5.8236(3)
_cell_angle_beta                  104.776(2)
_cell_length_c                    6.6006(3)
_cell_angle_gamma                 102.8244(19)

# NOTE FO on scale of Fc,      0.43074
# Status flags: 
#    o - used in refinement 
#    < - excluded by I/sigmaI cutoff 
#    x - excluded for another reason  

loop_
_refln_index_h
_refln_index_k
_refln_index_l
_refln_F_squared_meas
_refln_F_squared_calc
_refln_F_squared_sigma
_refln_observed_status
   2   0   0      243.00      248.88        5.70 o
   3   0   0       52.16       53.44        1.62 o
   4   0   0       79.08       79.64        1.98 o
   5   0   0        1.66        2.11        0.21 o
   6   0   0       42.51       39.52        2.19 o
  -6   1   0       31.29       29.22        1.99 o
  -5   1   0       15.81       16.68        1.18 o
  -4   1   0        7.08        7.81        0.31 o
  -3   1   0        5.16        5.19        0.20 o
  -2   1   0      111.68      107.11        3.70 o
   1   1   0      254.59      260.17        5.65 o
   2   1   0      242.83      230.42        5.41 o
   3   1   0       23.78       24.72        0.65 o
   4   1   0       84.07       81.56        2.59 o
   5   1   0        6.94        7.76        0.55 o
   6   1   0        2.99        3.00        0.53 o
  -6   2   0        6.11        5.95        0.54 o
  -5   2   0       29.53       33.27        1.03 o
  -4   2   0      229.76      220.66        5.29 o
  -3   2   0       11.97       15.11        0.41 o
  -2   2   0      415.81      419.06       15.18 o
  -1   2   0      178.57      187.99        5.28 o
   0   2   0       96.67       99.68        3.93 o
   1   2   0      130.71      132.87        3.78 o
   2   2   0      203.96      191.10        5.01 o
   3   2   0       66.35       71.05        2.22 o
   4   2   0        5.50        6.23        0.41 o
   5   2   0       18.50       18.56        2.12 o
  -6   3   0        2.22        2.35        0.39 o
  -5   3   0       30.50       33.46        1.20 o
  -4   3   0        9.59       10.37        0.38 o
  -3   3   0       11.48       13.44        0.80 o
  -2   3   0       33.47       33.26        1.00 o
  -1   3   0       75.47       71.77        2.33 o
   0   3   0      362.36      341.13       10.22 o
   1   3   0       10.59        9.75        0.65 o
   2   3   0       11.41       12.63        0.62 o
   3   3   0       46.93       46.03        2.18 o
   4   3   0       -0.45        0.09        0.21 o
   5   3   0       -0.13        0.03        1.51 o
  -6   4   0        4.81        6.41        0.77 o
  -5   4   0        4.89        4.59        0.29 o
  -4   4   0       62.76       64.00        1.71 o
  -3   4   0      152.94      145.78        5.03 o
  -2   4   0       26.63       24.64        0.78 o
  -1   4   0       63.02       62.05        1.56 o
   0   4   0       31.84       31.54        1.08 o
   1   4   0      131.18      140.09        5.44 o
   2   4   0       63.53       64.91        4.38 o
   3   4   0       29.45       32.93        2.49 o
   4   4   0        2.84        3.97        0.85 o
  -6   5   0       20.59       22.59        2.75 o
  -5   5   0       13.95       14.50        0.91 o
  -4   5   0       70.16       70.14        2.76 o
  -3   5   0       59.52       57.24        3.01 o
  -2   5   0       26.16       27.69        1.02 o
  -1   5   0       35.05       36.69        1.34 o
   0   5   0        7.22        6.10        0.30 o
   1   5   0        9.28       10.78        0.93 o
   2   5   0       10.50       10.01        1.19 o
   3   5   0       11.50       12.51        1.52 o
  -5   6   0       26.61       24.60        2.91 o
  -4   6   0        4.42        4.24        0.71 o
  -3   6   0       14.76       15.19        0.96 o
  -2   6   0       51.52       51.25        2.82 o
  -1   6   0       42.80       42.74        3.93 o
   0   6   0       19.74       18.35        0.85 o
   1   6   0        0.32        0.23        0.36 o
  -3   7   0        2.13        2.85        0.59 o
  -2   7   0        9.96        8.74        1.02 o
  -1   7   0       15.98       15.59        1.34 o
   0   7   0        3.64        6.05        1.11 o
   0  -7   1       10.74       10.06        1.71 o
   1  -7   1        7.22        6.79        0.63 o
   2  -7   1       19.30       19.20        2.12 o
   3  -7   1        1.48        1.50        0.59 o
  -2  -6   1        2.56        2.02        0.93 o
   0  -6   1       22.08       19.43        1.41 o
   1  -6   1       31.52       30.69        1.32 o
   2  -6   1        1.73        1.90        0.41 o
   3  -6   1        0.09        0.37        1.28 o
   4  -6   1        9.72       10.74        1.21 o
   5  -6   1       56.79       52.67        6.03 o
  -3  -5   1        1.43        0.94        0.63 o
  -2  -5   1        9.11       10.22        0.89 o
  -1  -5   1       67.09       62.87        2.08 o
   0  -5   1       60.71       62.17        2.56 o
   1  -5   1       12.49       12.23        0.41 o
   2  -5   1       28.89       30.48        1.47 o
   3  -5   1       32.72       34.09        1.38 o
   4  -5   1        3.44        3.11        0.37 o
   5  -5   1       12.07       11.92        1.21 o
  -4  -4   1        8.63        9.17        1.08 o
  -3  -4   1       34.54       37.03        1.85 o
  -2  -4   1       34.34       36.11        2.15 o
  -1  -4   1       60.75       58.31        1.97 o
   0  -4   1       33.49       34.29        1.13 o
   1  -4   1      210.16      203.03        5.36 o
   2  -4   1       30.01       31.72        1.08 o
   3  -4   1      170.24      169.82        4.18 o
   4  -4   1       27.48       26.76        0.83 o
   5  -4   1        1.91        2.06        0.31 o
   6  -4   1        2.33        2.97        0.42 o
  -5  -3   1        0.45        2.22        0.40 o
  -4  -3   1        5.48        5.30        0.45 o
  -3  -3   1       35.49       36.95        1.41 o
  -2  -3   1        3.47        4.22        0.22 o
  -1  -3   1       19.82       20.98        0.98 o
   0  -3   1       94.40       88.32        2.95 o
   1  -3   1       46.07       44.71        1.64 o
   2  -3   1        4.25        4.86        0.24 o
   3  -3   1       32.98       31.09        0.72 o
   4  -3   1        2.79        3.03        0.19 o
   5  -3   1       64.22       62.71        2.37 o
   6  -3   1        3.35        3.78        0.40 o
  -5  -2   1        6.75        6.02        0.58 o
  -4  -2   1      157.68      151.86        5.67 o
  -3  -2   1       25.68       24.60        0.83 o
  -2  -2   1      236.09      218.56        5.82 o
  -1  -2   1      348.00      329.44        9.62 o
   0  -2   1      331.49      349.92       11.87 o
   1  -2   1       25.91       27.65        0.75 o
   2  -2   1      160.16      168.95        3.84 o
   3  -2   1       33.93       34.07        1.21 o
   4  -2   1       12.82       13.78        0.69 o
   5  -2   1       18.66       18.27        1.04 o
   6  -2   1       36.69       34.31        2.46 o
  -6  -1   1        0.43        1.48        0.17 o
  -5  -1   1       26.38       24.80        1.35 o
  -4  -1   1      107.69      102.16        2.69 o
  -3  -1   1        7.33        7.70        0.29 o
  -2  -1   1       21.02       21.34        0.74 o
  -1  -1   1      149.57      140.72        4.75 o
   2  -1   1      277.75      291.55        8.71 o
   3  -1   1      124.84      131.80        2.77 o
   4  -1   1       20.81       22.37        0.76 o
   5  -1   1        2.06        2.08        0.24 o
   6  -1   1        8.69        9.09        0.85 o
  -6   0   1       57.09       54.30        2.92 o
  -5   0   1       63.45       62.57        2.09 o
  -4   0   1      100.91       97.82        2.46 o
  -3   0   1       67.93       67.86        1.61 o
  -2   0   1      276.10      283.98        4.95 o
   1   0   1      395.41      437.16       11.71 o
   2   0   1      127.47      125.19        3.14 o
   3   0   1       39.43       41.62        0.94 o
   4   0   1      172.46      161.32        4.89 o
   5   0   1        1.29        1.31        0.20 o
   6   0   1        1.74        2.07        0.35 o
  -6   1   1        4.75        5.20        0.46 o
  -5   1   1       11.22       11.43        0.48 o
  -4   1   1      115.41      113.67        2.98 o
  -3   1   1      262.78      254.44        5.36 o
  -2   1   1      401.11      407.72        7.76 o
  -1   1   1      573.97      624.82       20.97 o
   0   1   1        3.88        5.13        0.16 o
   1   1   1       97.84       97.24        3.31 o
   2   1   1      118.24      112.65        2.52 o
   3   1   1       64.65       64.74        1.47 o
   4   1   1       26.61       28.86        1.02 o
   5   1   1        4.74        4.58        0.41 o
  -6   2   1        5.16        5.46        0.57 o
  -5   2   1       17.43       15.68        0.63 o
  -4   2   1       73.52       68.60        1.59 o
  -3   2   1      223.78      212.17        5.39 o
  -2   2   1       33.04       30.62        0.78 o
  -1   2   1      102.56      104.15        2.13 o
   0   2   1      110.70      112.40        2.96 o
   1   2   1       34.36       34.93        1.17 o
   2   2   1       93.52       88.23        2.09 o
   3   2   1        2.41        2.38        0.21 o
   4   2   1        5.73        5.82        0.57 o
  -6   3   1       22.20       22.44        1.54 o
  -5   3   1       35.48       31.61        1.44 o
  -4   3   1        2.91        4.86        0.21 o
  -3   3   1        1.37        1.94        0.11 o
  -2   3   1      177.70      166.86        3.88 o
  -1   3   1       29.84       30.21        0.92 o
   0   3   1      118.71      117.08        2.93 o
   1   3   1       89.88       87.16        3.71 o
   2   3   1      126.52      124.96       11.48 o
   3   3   1       11.10       11.71        0.74 o
   4   3   1       52.30       48.58        4.88 o
  -6   4   1       15.38       15.12        1.65 o
  -5   4   1       17.34       17.19        0.76 o
  -4   4   1       53.06       55.56        2.26 o
  -3   4   1       21.63       22.48        0.81 o
  -2   4   1       59.76       61.02        2.20 o
  -1   4   1       19.68       19.18        0.71 o
   0   4   1       97.54      101.67        2.47 o
   1   4   1       38.65       37.88        1.50 o
   2   4   1        3.04        4.35        0.58 o
   3   4   1        1.52        0.80        0.59 o
  -6   5   1       53.01       49.62        5.25 o
  -5   5   1        3.20        4.28        0.36 o
  -4   5   1        9.70       10.09        0.73 o
  -3   5   1        8.99        8.09        0.63 o
  -2   5   1      154.41      149.21        5.85 o
  -1   5   1        2.43        2.82        0.18 o
   0   5   1      118.23      119.13        3.64 o
   1   5   1       32.75       31.76        1.61 o
   2   5   1       17.16       15.93        1.21 o
  -5   6   1        2.86        3.35        0.67 o
  -4   6   1        9.83        9.83        0.96 o
  -3   6   1        8.41        9.09        0.64 o
  -2   6   1       25.40       25.67        1.48 o
  -1   6   1       11.99       13.13        0.74 o
   0   6   1        7.22        6.73        0.61 o
   1   6   1       16.59       15.19        1.87 o
  -3   7   1        4.29        6.91        0.93 o
  -2   7   1        2.10        3.12        0.43 o
  -1   7   1        5.94        6.03        0.74 o
   0  -7   2       12.30       12.49        1.78 o
   1  -7   2        3.14        3.62        0.46 o
   2  -7   2       10.46       11.26        1.28 o
   3  -7   2        1.26        1.58        0.54 o
  -2  -6   2       15.49       14.96        1.60 o
  -1  -6   2       28.46       26.62        1.15 o
   0  -6   2        0.11        0.06        0.33 o
   1  -6   2       39.28       38.59        1.87 o
   2  -6   2       35.66       37.21        2.08 o
   3  -6   2       37.13       31.74        2.34 o
   4  -6   2       22.99       23.75        1.48 o
   5  -6   2        4.45        6.62        1.06 o
  -3  -5   2        5.83        7.45        0.63 o
  -2  -5   2       24.84       24.48        0.93 o
  -1  -5   2       13.27       13.41        0.67 o
   0  -5   2        9.93       11.32        0.43 o
   1  -5   2       44.16       47.84        1.54 o
   2  -5   2       41.88       46.19        2.30 o
   3  -5   2       34.25       34.36        1.99 o
   4  -5   2       21.89       21.43        1.22 o
   5  -5   2        0.80        1.29        0.25 o
  -4  -4   2        0.85        1.99        0.24 o
  -3  -4   2       19.51       18.65        1.10 o
  -2  -4   2       16.22       17.32        0.76 o
  -1  -4   2       49.45       47.69        1.35 o
   0  -4   2      117.91      115.19        2.80 o
   1  -4   2       21.15       21.31        0.82 o
   2  -4   2       75.76       81.40        4.04 o
   3  -4   2       37.63       36.30        1.03 o
   4  -4   2       22.07       21.88        0.87 o
   5  -4   2        2.25        3.01        0.31 o
  -5  -3   2        1.93        1.23        0.52 o
  -4  -3   2       14.15       14.57        0.95 o
  -3  -3   2      121.75      116.04        4.38 o
  -2  -3   2       45.43       48.93        1.29 o
  -1  -3   2      186.02      174.83        5.47 o
   0  -3   2      121.40      121.33        3.60 o
   1  -3   2       84.29       85.66        3.08 o
   2  -3   2       63.63       61.24        2.05 o
   3  -3   2       53.61       51.46        1.44 o
   4  -3   2       17.81       17.80        0.56 o
   5  -3   2        1.50        2.47        0.24 o
   6  -3   2        7.13        6.76        0.77 o
  -6  -2   2        6.40        6.44        0.83 o
  -5  -2   2        0.58        1.00        0.15 o
  -4  -2   2        8.90        9.34        0.48 o
  -3  -2   2       33.05       29.74        0.81 o
  -2  -2   2       35.15       32.42        1.07 o
  -1  -2   2        9.84        9.52        0.34 o
   1  -2   2       63.07       60.52        1.19 o
   2  -2   2      110.35      110.55        3.00 o
   3  -2   2       19.81       20.58        0.63 o
   4  -2   2       38.03       37.80        1.26 o
   5  -2   2        1.28        1.64        0.28 o
   6  -2   2        9.82       10.44        1.50 o
  -6  -1   2        9.83        9.99        0.78 o
  -5  -1   2      112.98      110.15        5.14 o
  -4  -1   2        1.48        1.55        0.18 o
  -3  -1   2       13.76       14.08        0.47 o
  -2  -1   2       30.35       31.84        0.74 o
  -1  -1   2      522.54      542.16       16.34 o
   0  -1   2      393.28      415.61       10.39 o
   1  -1   2       58.34       61.38        1.16 o
   2  -1   2      122.89      126.45        3.50 o
   3  -1   2       48.90       51.87        1.08 o
   4  -1   2       25.86       25.81        0.78 o
   5  -1   2       41.25       38.88        2.18 o
   6  -1   2        6.05        6.35        0.82 o
  -6   0   2        8.28        8.38        0.63 o
  -5   0   2       23.38       24.91        0.88 o
  -4   0   2       63.23       59.55        1.42 o
  -3   0   2      110.78      113.59        2.64 o
  -2   0   2      139.80      150.12        2.80 o
  -1   0   2       64.84       62.76        1.36 o
   0   0   2      613.50      639.22       16.55 o
   1   0   2      105.93      107.62        2.21 o
   2   0   2       57.70       58.87        1.66 o
   3   0   2       26.46       26.24        0.77 o
   4   0   2       27.17       28.93        0.88 o
   5   0   2       10.35       11.70        0.74 o
  -6   1   2        0.04        0.63        0.42 o
  -5   1   2       17.68       17.63        0.70 o
  -4   1   2       30.81       30.47        0.87 o
  -3   1   2      274.85      261.80        5.06 o
  -2   1   2      106.18      101.13        3.86 o
  -1   1   2      208.24      206.71        4.26 o
   0   1   2      326.62      341.63        6.49 o
   1   1   2      207.42      199.16        5.40 o
   2   1   2       10.82        8.84        0.47 o
   3   1   2        8.85        8.56        0.39 o
   4   1   2        3.66        4.96        0.30 o
   5   1   2       35.44       31.70        2.84 o
  -7   2   2       18.89       17.82        2.00 o
  -6   2   2       15.72       16.01        1.08 o
  -5   2   2       17.95       17.77        0.71 o
  -4   2   2        6.18        5.16        0.30 o
  -3   2   2       58.83       56.39        1.83 o
  -2   2   2       24.85       24.72        0.62 o
  -1   2   2       33.24       32.79        0.75 o
   0   2   2      109.77      111.93        2.70 o
   1   2   2       70.43       71.86        2.03 o
   2   2   2       14.84       14.85        0.41 o
   3   2   2       57.37       59.33        1.98 o
   4   2   2       13.86       13.98        0.79 o
  -6   3   2       23.90       20.16        1.70 o
  -5   3   2        6.80        8.94        0.42 o
  -4   3   2      170.63      167.81        4.51 o
  -3   3   2       53.51       51.45        1.32 o
  -2   3   2       50.88       48.88        1.31 o
  -1   3   2        8.83        8.56        0.33 o
   0   3   2       12.07       11.93        0.34 o
   1   3   2       72.51       72.27        2.39 o
   2   3   2        9.83        9.88        0.61 o
   3   3   2       12.71       11.14        1.13 o
   4   3   2       15.08       12.63        2.26 o
  -5   4   2        0.61        0.53        0.12 o
  -4   4   2       64.82       67.00        1.96 o
  -3   4   2       14.74       15.54        0.50 o
  -2   4   2        9.13       10.03        0.39 o
  -1   4   2       64.98       64.87        2.39 o
   0   4   2       79.08       75.72        2.65 o
   1   4   2       21.93       21.95        1.06 o
   2   4   2       20.47       21.60        1.41 o
   3   4   2        1.65        1.67        0.72 o
  -6   5   2       32.02       32.95        5.29 o
  -5   5   2       -0.11        0.80        1.53 o
  -4   5   2        1.24        1.54        0.29 o
  -3   5   2       71.07       71.23        2.70 o
  -2   5   2       33.33       33.73        1.75 o
  -1   5   2       23.03       24.25        0.96 o
   0   5   2        9.96       10.58        0.65 o
   1   5   2        2.65        1.79        0.56 o
   2   5   2        9.89        9.37        1.28 o
  -5   6   2        6.83        7.88        1.26 o
  -4   6   2       44.95       46.80        2.81 o
  -3   6   2        0.13        0.36        0.40 o
  -2   6   2       21.19       21.69        1.20 o
  -1   6   2        0.26        0.06        0.25 o
   0   6   2        3.64        3.63        0.56 o
  -1  -7   3       14.06       17.44        1.80 o
   0  -7   3       36.72       37.35        3.14 o
   1  -7   3        4.03        3.77        0.46 o
   2  -7   3        7.31        6.55        1.00 o
   3  -7   3       22.21       18.69        1.76 o
  -2  -6   3        1.89        2.94        0.35 o
  -1  -6   3       40.13       40.29        1.78 o
   0  -6   3        1.50        0.95        0.20 o
   1  -6   3       20.85       22.43        0.78 o
   2  -6   3       28.24       26.78        1.61 o
   3  -6   3       40.36       38.53        3.06 o
   4  -6   3       19.80       19.90        1.43 o
  -4  -5   3       42.23       41.17        4.16 o
  -3  -5   3        2.10        2.13        0.24 o
  -2  -5   3        5.14        5.05        0.43 o
  -1  -5   3        0.71        1.48        0.09 o
   0  -5   3       12.12       13.51        0.54 o
   1  -5   3       76.54       71.01        3.28 o
   2  -5   3       31.62       30.82        1.99 o
   3  -5   3        8.11        8.35        0.56 o
   4  -5   3        3.51        4.13        0.45 o
   5  -5   3        1.02        1.62        0.72 o
  -4  -4   3       21.21       19.40        1.84 o
  -3  -4   3       27.92       29.09        1.16 o
  -2  -4   3      145.93      145.68        4.92 o
  -1  -4   3        1.80        1.82        0.22 o
   0  -4   3       78.37       85.99        2.30 o
   1  -4   3        8.35        8.80        0.43 o
   2  -4   3       16.68       17.66        0.61 o
   3  -4   3       23.01       22.51        0.73 o
   4  -4   3       21.50       20.72        0.95 o
   5  -4   3        9.17        9.70        0.88 o
  -5  -3   3       25.77       24.76        1.80 o
  -4  -3   3       47.11       47.04        2.21 o
  -3  -3   3       21.24       24.13        0.88 o
  -2  -3   3       93.28       91.03        2.68 o
  -1  -3   3        7.79        7.97        0.35 o
   0  -3   3       61.01       59.61        1.73 o
   1  -3   3       78.64       75.91        2.23 o
   2  -3   3       61.39       59.12        1.48 o
   3  -3   3        7.69        8.06        0.31 o
   4  -3   3       14.58       15.36        0.74 o
   5  -3   3        6.46        8.18        0.71 o
  -6  -2   3       24.18       25.58        1.69 o
  -5  -2   3        4.22        4.19        0.46 o
  -4  -2   3      182.89      188.94        6.47 o
  -3  -2   3       10.23        9.01        0.49 o
  -2  -2   3       40.28       38.85        1.18 o
  -1  -2   3       15.80       16.38        0.39 o
   0  -2   3      363.04      356.40        9.03 o
   1  -2   3      115.63      118.50        2.10 o
   2  -2   3       64.83       64.12        1.51 o
   3  -2   3        9.34       10.34        0.52 o
   4  -2   3       84.80       83.29        3.31 o
   5  -2   3        5.18        6.24        0.61 o
  -6  -1   3        9.65        9.90        0.53 o
  -5  -1   3        3.44        4.15        0.24 o
  -4  -1   3        4.95        5.08        0.37 o
  -3  -1   3       80.01       80.64        1.86 o
  -2  -1   3      145.15      143.40        4.13 o
  -1  -1   3      101.70      100.00        2.04 o
   0  -1   3       98.28       96.48        2.41 o
   1  -1   3       15.22       16.12        0.35 o
   2  -1   3       50.75       53.90        1.07 o
   3  -1   3       73.34       69.90        2.06 o
   4  -1   3       27.62       26.96        1.04 o
   5  -1   3        6.32        6.86        0.57 o
  -6   0   3        5.53        6.44        0.67 o
  -5   0   3        9.94       11.05        0.78 o
  -4   0   3       32.98       32.07        1.03 o
  -3   0   3       99.04       99.25        1.98 o
  -2   0   3      133.91      134.66        2.85 o
  -1   0   3      380.81      377.35        9.01 o
   0   0   3      188.15      184.69        3.96 o
   1   0   3      148.08      154.75        2.85 o
   2   0   3       50.88       49.13        1.16 o
   3   0   3       21.31       22.22        0.73 o
   4   0   3        2.32        1.88        0.24 o
   5   0   3        2.29        2.24        0.40 o
  -6   1   3        3.79        3.95        0.72 o
  -5   1   3       31.24       30.61        1.46 o
  -4   1   3       26.23       26.67        1.29 o
  -3   1   3        3.79        2.99        0.20 o
  -2   1   3       29.70       29.99        0.84 o
  -1   1   3        1.31        1.54        0.11 o
   0   1   3       38.77       38.02        0.79 o
   1   1   3      168.16      164.97        4.94 o
   2   1   3       29.67       31.61        0.86 o
   3   1   3       18.93       21.34        0.69 o
   4   1   3        2.16        3.01        0.36 o
  -6   2   3        6.33        5.82        0.91 o
  -5   2   3       32.02       32.21        1.18 o
  -4   2   3       15.30       15.77        0.54 o
  -3   2   3      164.08      165.36        4.38 o
  -2   2   3       97.42       94.88        2.05 o
  -1   2   3       39.36       37.04        0.91 o
   0   2   3       65.21       64.73        2.00 o
   1   2   3       63.27       63.76        1.87 o
   2   2   3       71.29       72.27        1.99 o
   3   2   3       18.25       17.82        0.70 o
   4   2   3        1.74        2.65        0.54 o
  -6   3   3       11.19       10.03        0.94 o
  -5   3   3        5.75        6.83        0.43 o
  -4   3   3        9.87        9.85        0.38 o
  -3   3   3       34.20       33.52        1.03 o
  -2   3   3       12.44       13.18        0.39 o
  -1   3   3        8.50        7.76        0.40 o
   0   3   3       90.03       90.15        3.04 o
   1   3   3       70.27       65.67        2.22 o
   2   3   3       15.21       15.85        1.17 o
   3   3   3        6.10        6.36        0.80 o
  -6   4   3       19.70       17.93        1.81 o
  -5   4   3       13.55       10.80        0.88 o
  -4   4   3       25.33       26.54        0.96 o
  -3   4   3       39.92       38.58        1.57 o
  -2   4   3       18.30       19.05        0.96 o
  -1   4   3       12.98       14.64        0.71 o
   0   4   3       52.01       51.13        1.58 o
   1   4   3        1.63        2.01        0.32 o
  -5   5   3       10.52       12.17        1.48 o
  -4   5   3        0.65        0.48        0.20 o
  -3   5   3       18.03       17.92        0.98 o
  -2   5   3       49.65       49.46        2.73 o
  -1   5   3        1.43        1.40        0.19 o
   0   5   3        0.56        0.82        0.16 o
   1   5   3        2.32        3.46        0.52 o
  -4   6   3        5.79        5.60        0.93 o
  -3   6   3       12.30       12.77        1.35 o
  -2   6   3        2.13        2.19        0.46 o
  -1   6   3       11.80       12.61        0.67 o
   0  -7   4        4.42        3.92        0.56 o
   1  -7   4        3.88        4.46        0.54 o
   2  -7   4       19.00       18.79        1.48 o
  -2  -6   4        3.86        3.93        0.39 o
  -1  -6   4       25.55       22.76        1.32 o
   0  -6   4       10.48       10.32        0.48 o
   1  -6   4       25.99       26.00        0.91 o
   2  -6   4        8.63        8.11        0.89 o
   3  -6   4       84.70       78.15        4.43 o
   4  -6   4        2.93        3.88        0.82 o
  -4  -5   4        2.08        3.97        0.50 o
  -3  -5   4        7.01        6.30        0.50 o
  -2  -5   4       12.34       13.62        0.76 o
  -1  -5   4        9.76        8.67        0.56 o
   0  -5   4        5.10        4.49        0.37 o
   1  -5   4       29.00       27.44        1.00 o
   2  -5   4       17.46       17.54        0.87 o
   3  -5   4       11.24       12.11        1.00 o
   4  -5   4        0.76        1.03        0.18 o
  -4  -4   4       14.33       15.23        1.61 o
  -3  -4   4       69.63       64.20        2.56 o
  -2  -4   4       39.65       35.41        1.17 o
  -1  -4   4       84.53       82.47        2.76 o
   0  -4   4       50.78       50.14        1.65 o
   1  -4   4       10.14       11.07        0.42 o
   2  -4   4       94.95       93.39        3.82 o
   3  -4   4        6.22        6.24        0.34 o
   4  -4   4        0.77        1.14        0.12 o
  -5  -3   4       18.67       18.54        1.19 o
  -4  -3   4       24.11       24.43        1.15 o
  -3  -3   4       38.36       39.57        1.65 o
  -2  -3   4       39.74       37.98        1.19 o
  -1  -3   4      147.14      154.71        4.34 o
   0  -3   4       64.31       62.43        1.84 o
   1  -3   4       47.71       48.97        1.63 o
   2  -3   4       11.96       12.68        0.42 o
   3  -3   4       30.42       29.77        1.02 o
   4  -3   4       18.62       19.37        1.00 o
   5  -3   4       21.24       24.62        1.61 o
  -6  -2   4       24.77       25.32        2.28 o
  -5  -2   4       63.49       63.05        4.58 o
  -4  -2   4        9.53        9.66        0.52 o
  -3  -2   4       23.55       25.63        0.90 o
  -2  -2   4       60.62       61.79        1.28 o
  -1  -2   4      149.94      143.44        6.01 o
   0  -2   4      173.53      165.82        4.13 o
   1  -2   4        6.33        6.80        0.28 o
   2  -2   4       52.84       51.48        1.56 o
   3  -2   4       65.97       65.20        2.51 o
   4  -2   4       48.91       45.48        3.29 o
   5  -2   4       33.90       27.18        2.32 o
  -6  -1   4        3.97        4.14        0.50 o
  -5  -1   4       27.86       27.40        1.15 o
  -4  -1   4       15.21       15.83        0.56 o
  -3  -1   4       99.93       93.65        2.61 o
  -2  -1   4        1.58        1.04        0.12 o
  -1  -1   4      191.74      182.07        3.40 o
   0  -1   4       96.22       95.85        2.67 o
   1  -1   4       88.40       89.67        1.81 o
   2  -1   4       74.60       74.37        1.66 o
   3  -1   4       19.55       21.06        0.97 o
   4  -1   4        4.15        4.34        0.44 o
  -6   0   4       23.86       26.34        1.45 o
  -5   0   4        4.65        4.95        0.33 o
  -4   0   4       12.31       12.34        0.60 o
  -3   0   4       29.84       30.86        0.70 o
  -2   0   4      160.23      153.63        3.82 o
  -1   0   4        8.07        8.36        0.35 o
   0   0   4       98.80       99.02        2.73 o
   1   0   4       81.84       80.42        2.08 o
   2   0   4       13.66       13.04        0.48 o
   3   0   4        6.22        5.78        0.37 o
   4   0   4        4.00        3.93        0.49 o
  -6   1   4        5.36        6.51        0.82 o
  -5   1   4       16.38       16.80        0.68 o
  -4   1   4      145.42      141.16        3.48 o
  -3   1   4       68.20       68.54        1.41 o
  -2   1   4      133.65      127.55        2.74 o
  -1   1   4       40.90       42.84        1.19 o
   0   1   4       26.24       26.31        0.63 o
   1   1   4       12.21       11.87        0.67 o
   2   1   4       86.56       87.59        4.15 o
   3   1   4        3.26        2.92        0.39 o
   4   1   4        5.01        4.89        1.06 o
  -6   2   4       15.27       16.02        1.74 o
  -5   2   4        7.40        7.71        0.68 o
  -4   2   4      176.81      167.87        4.58 o
  -3   2   4       23.76       22.71        0.60 o
  -2   2   4       15.92       18.27        0.48 o
  -1   2   4        1.98        2.14        0.26 o
   0   2   4       36.84       37.28        1.70 o
   1   2   4        0.03        0.12        0.26 o
   2   2   4       18.90       20.24        0.84 o
   3   2   4        3.99        4.46        0.61 o
  -6   3   4       55.31       51.46        3.79 o
  -5   3   4        3.46        4.20        0.35 o
  -4   3   4       26.65       25.35        0.90 o
  -3   3   4       56.56       55.16        1.48 o
  -2   3   4      134.13      134.73        4.50 o
  -1   3   4       10.96       10.54        0.53 o
   0   3   4       77.57       77.09        2.40 o
   1   3   4       32.54       32.86        1.32 o
   2   3   4        1.47        0.88        0.46 o
  -6   4   4        4.81        4.47        0.82 o
  -5   4   4        0.00        0.27        0.56 o
  -4   4   4        1.36        1.70        0.20 o
  -3   4   4        5.20        5.13        0.34 o
  -2   4   4       24.06       25.20        1.00 o
  -1   4   4        2.76        2.64        0.39 o
   0   4   4       19.33       19.06        0.86 o
   1   4   4        2.89        3.23        0.58 o
  -5   5   4       -0.41        0.06        0.30 o
  -4   5   4       25.60       26.15        2.16 o
  -3   5   4       23.93       26.31        1.95 o
  -2   5   4        0.01        0.39        0.51 o
  -1   5   4       30.95       27.28        3.14 o
   0   5   4        4.53        4.72        1.08 o
  -2  -6   5       37.91       36.50        2.41 o
  -1  -6   5        2.52        2.84        0.30 o
   0  -6   5        1.74        1.94        0.17 o
   1  -6   5        8.31        8.41        0.50 o
   2  -6   5        7.01        7.25        0.56 o
   3  -6   5        0.65        0.22        0.30 o
  -3  -5   5       12.78       11.94        0.91 o
  -2  -5   5        6.16        6.05        0.35 o
  -1  -5   5       35.49       31.09        1.19 o
   0  -5   5       24.18       23.80        0.95 o
   1  -5   5        1.99        2.92        0.17 o
   2  -5   5       27.71       27.44        0.98 o
   3  -5   5       15.20       16.03        1.48 o
  -4  -4   5       11.69       12.30        1.04 o
  -3  -4   5        1.99        1.65        0.26 o
  -2  -4   5        4.27        4.08        0.24 o
  -1  -4   5       25.62       23.99        1.00 o
   0  -4   5       21.92       21.27        0.92 o
   1  -4   5       90.93       97.64        2.90 o
   2  -4   5        4.83        4.97        0.29 o
   3  -4   5        3.25        2.96        0.37 o
   4  -4   5        0.59        1.43        0.30 o
  -5  -3   5       93.31       96.31        6.88 o
  -4  -3   5       11.06       10.85        0.65 o
  -3  -3   5        8.84        8.62        0.46 o
  -2  -3   5       49.36       45.77        1.93 o
  -1  -3   5      115.87      109.53        6.90 o
   0  -3   5        7.93        9.51        0.43 o
   1  -3   5       56.14       58.01        2.47 o
   2  -3   5        3.79        4.33        0.30 o
   3  -3   5       57.72       56.50        2.63 o
   4  -3   5        2.08        2.10        0.59 o
  -5  -2   5        4.15        5.11        0.61 o
  -4  -2   5       11.57       11.45        0.85 o
  -3  -2   5      119.80      113.29        4.06 o
  -2  -2   5       21.34       22.47        0.93 o
  -1  -2   5       71.94       70.68        2.27 o
   0  -2   5       20.77       19.22        0.91 o
   1  -2   5        3.82        3.93        0.33 o
   2  -2   5       26.39       27.23        0.88 o
   3  -2   5       34.56       33.99        1.47 o
   4  -2   5        0.69        1.56        0.22 o
  -6  -1   5       23.45       23.54        2.37 o
  -5  -1   5       18.80       19.75        2.09 o
  -4  -1   5       22.55       22.74        1.08 o
  -3  -1   5       51.93       52.37        1.62 o
  -2  -1   5       18.58       16.46        0.57 o
  -1  -1   5       34.63       35.07        0.94 o
   0  -1   5        4.44        5.45        0.26 o
   1  -1   5      238.17      230.09        6.57 o
   2  -1   5        6.38        6.74        0.30 o
   3  -1   5       35.12       35.05        1.73 o
   4  -1   5        7.58        7.39        0.68 o
  -6   0   5        6.37        6.41        0.70 o
  -5   0   5        5.37        5.90        0.40 o
  -4   0   5        0.83        1.01        0.08 o
  -3   0   5        6.86        7.45        0.34 o
  -2   0   5       53.32       51.77        1.47 o
  -1   0   5        1.06        1.03        0.11 o
   0   0   5        6.67        8.22        0.30 o
   1   0   5       10.27       10.34        0.48 o
   2   0   5        6.29        6.22        0.41 o
   3   0   5        7.22        8.05        0.62 o
  -6   1   5       13.67       13.18        1.25 o
  -5   1   5       27.12       27.24        1.34 o
  -4   1   5       59.97       58.37        1.64 o
  -3   1   5      191.00      183.60        6.00 o
  -2   1   5       23.92       22.92        1.12 o
  -1   1   5       13.10       12.95        0.51 o
   0   1   5       99.12       95.11        2.63 o
   1   1   5        1.00        1.43        0.20 o
   2   1   5        4.27        4.74        0.42 o
   3   1   5        9.09        8.65        1.37 o
  -6   2   5       27.30       26.36        2.29 o
  -5   2   5        3.85        4.55        0.42 o
  -4   2   5       45.23       45.34        1.48 o
  -3   2   5        4.13        4.27        0.26 o
  -2   2   5        1.80        1.59        0.25 o
  -1   2   5       50.60       51.40        1.92 o
   0   2   5       55.09       53.15        1.99 o
   1   2   5       32.96       33.17        1.73 o
   2   2   5        3.99        4.19        0.48 o
  -6   3   5       20.09       19.62        1.89 o
  -5   3   5       21.97       21.87        1.28 o
  -4   3   5        3.91        4.15        0.37 o
  -3   3   5       15.84       15.95        0.75 o
  -2   3   5       35.64       36.28        2.41 o
  -1   3   5       21.16       22.89        0.93 o
   0   3   5        0.19        0.23        0.37 o
   1   3   5       26.61       22.53        2.32 o
  -5   4   5        0.74        2.26        0.41 o
  -4   4   5        1.86        1.97        0.39 o
  -3   4   5       48.36       48.62        2.72 o
  -2   4   5        3.19        4.30        0.40 o
   0   4   5       19.30       24.22        1.93 o
  -1  -6   6        6.85        7.15        0.69 o
   0  -6   6        4.01        3.86        0.50 o
   1  -6   6        7.63        7.47        0.82 o
  -3  -5   6       18.44       21.14        3.82 o
  -2  -5   6        0.37        0.89        0.29 o
  -1  -5   6       10.52       10.11        0.80 o
   0  -5   6       13.30       11.97        0.80 o
   1  -5   6       13.42       14.38        0.78 o
   2  -5   6       30.67       29.11        2.00 o
  -4  -4   6        3.34        3.88        0.48 o
  -3  -4   6       31.63       29.75        2.12 o
  -2  -4   6       30.78       30.08        1.26 o
  -1  -4   6        2.27        2.34        0.27 o
   0  -4   6        8.44        7.12        0.59 o
   1  -4   6        4.62        5.62        0.48 o
   2  -4   6        0.58        0.97        0.16 o
   3  -4   6        4.08        3.55        0.96 o
  -5  -3   6        6.27        7.38        0.96 o
  -4  -3   6       11.88       11.25        1.32 o
  -3  -3   6       30.22       29.75        1.50 o
  -2  -3   6       65.01       64.12        2.21 o
  -1  -3   6      132.01      120.74        5.04 o
   0  -3   6        8.37       10.51        0.60 o
   1  -3   6        9.01        8.16        0.53 o
   2  -3   6        3.62        4.20        0.36 o
   3  -3   6       13.02       14.08        1.15 o
  -5  -2   6        8.04        9.71        1.22 o
  -4  -2   6       16.00       17.21        0.95 o
  -3  -2   6       35.37       36.54        1.50 o
  -2  -2   6        5.46        6.09        0.42 o
  -1  -2   6       33.00       30.59        1.49 o
   0  -2   6       15.48       15.30        1.06 o
   1  -2   6       10.35       10.96        0.74 o
   2  -2   6       26.55       26.78        1.55 o
   3  -2   6       12.67       14.80        2.00 o
  -5  -1   6       20.51       22.46        3.04 o
  -4  -1   6       49.43       51.25        2.18 o
  -3  -1   6       40.92       40.90        1.94 o
  -2  -1   6       12.54       12.42        0.69 o
  -1  -1   6        5.31        6.74        0.44 o
   0  -1   6       23.16       24.23        1.15 o
   1  -1   6        0.32        0.18        0.13 o
   2  -1   6       13.18       13.17        0.66 o
   3  -1   6        2.09        2.71        0.40 o
  -6   0   6        2.50        2.52        0.74 o
  -5   0   6        5.22        6.15        0.63 o
  -4   0   6       17.28       16.93        0.74 o
  -3   0   6       28.91       31.14        1.16 o
  -2   0   6       54.97       52.11        2.26 o
  -1   0   6       32.74       37.03        1.15 o
   0   0   6        9.43        9.50        0.47 o
   1   0   6        6.90        6.79        0.64 o
   2   0   6        5.85        5.51        0.48 o
  -6   1   6        0.53        0.25        0.26 o
  -5   1   6       31.79       28.62        1.68 o
  -4   1   6        9.26        8.60        0.68 o
  -3   1   6       20.31       21.43        1.04 o
  -2   1   6       20.57       23.52        1.30 o
  -1   1   6       28.27       26.61        1.00 o
   0   1   6       12.08       12.86        0.79 o
   1   1   6       23.03       20.24        1.27 o
   2   1   6        7.18        9.17        0.98 o
  -5   2   6       31.41       30.42        1.75 o
  -4   2   6       38.33       36.17        1.95 o
  -3   2   6       12.21       12.48        1.01 o
  -2   2   6        5.89        5.62        0.52 o
  -1   2   6       22.26       21.69        1.21 o
   0   2   6        7.98        6.79        1.08 o
   1   2   6        3.64        3.80        0.48 o
  -5   3   6        2.30        1.86        0.45 o
  -4   3   6        3.18        3.48        0.46 o
  -3   3   6       26.79       27.67        1.91 o
  -2   3   6       13.31       13.19        1.00 o
  -1   3   6        5.83        7.08        1.34 o
   0   3   6       15.77       14.67        1.82 o
  -3   4   6        1.50        2.26        0.52 o
  -2   4   6       12.93       12.49        1.82 o
  -2  -5   7        4.14        5.40        1.08 o
  -1  -5   7       34.32       34.26        2.62 o
   0  -5   7        1.71        1.65        0.54 o
   1  -5   7       19.31       18.23        1.93 o
  -3  -4   7        5.05        4.14        0.87 o
  -2  -4   7       39.73       42.34        3.68 o
  -1  -4   7       20.85       21.52        1.70 o
   0  -4   7       28.64       29.65        2.81 o
   1  -4   7       10.72       12.81        1.66 o
   2  -4   7        2.17        2.60        0.67 o
  -4  -3   7        0.45        1.40        0.50 o
  -2  -3   7        1.58        2.84        0.30 o
  -1  -3   7        8.66        9.34        0.70 o
   0  -3   7        2.67        3.17        0.50 o
   1  -3   7        7.21        7.86        0.89 o
   2  -3   7        1.19        1.38        0.36 o
  -4  -2   7       31.50       29.75        3.15 o
  -3  -2   7        7.75        8.00        0.54 o
  -2  -2   7        7.45        8.80        0.67 o
  -1  -2   7        5.67        5.48        0.61 o
   0  -2   7       16.66       17.64        1.37 o
   1  -2   7        6.69        7.05        0.84 o
   2  -2   7       13.69       12.23        1.50 o
  -5  -1   7       12.69       13.54        2.30 o
  -4  -1   7       17.86       17.49        1.88 o
  -3  -1   7        8.35        7.98        0.78 o
  -2  -1   7       33.72       31.32        2.69 o
  -1  -1   7        4.14        4.58        0.56 o
   0  -1   7        0.51        1.15        0.20 o
   1  -1   7       29.91       27.10        1.82 o
   2  -1   7        3.75        4.97        0.85 o
  -5   0   7        0.45        0.83        0.33 o
  -4   0   7       11.37       11.68        1.45 o
  -3   0   7        1.23        0.94        0.34 o
  -2   0   7        1.26        1.08        0.21 o
  -1   0   7       20.32       19.75        1.08 o
   0   0   7       39.27       37.44        2.92 o
   1   0   7       10.97        8.78        1.13 o
  -5   1   7       17.80       18.74        1.75 o
  -4   1   7       12.41       13.76        1.20 o
  -3   1   7       13.58       11.38        0.89 o
  -2   1   7        2.58        2.39        0.38 o
  -1   1   7        7.19        7.19        0.65 o
   0   1   7        9.36        9.78        0.82 o
  -4   2   7       12.42       12.56        0.99 o
  -3   2   7       42.38       43.11        3.67 o
  -2   2   7        1.10        1.14        0.31 o
  -1   2   7       19.60       17.09        1.64 o
  -1  -4   8       16.75       20.18        1.97 o
  -3  -3   8       40.73       41.06        4.17 o
  -2  -3   8       12.30       11.15        1.09 o
  -1  -3   8        8.03        8.40        1.30 o
   0  -3   8        4.01        4.14        0.82 o
  -3  -2   8        3.51        3.42        0.61 o
  -2  -2   8       10.39       10.01        0.95 o
  -1  -2   8        3.38        2.25        0.83 o
   0  -2   8        4.08        4.18        0.93 o
  -4  -1   8       29.28       30.54        3.04 o
  -3  -1   8        6.10        5.57        0.72 o
  -1  -1   8        7.18        6.58        1.17 o
   0  -1   8       44.27       44.02        6.36 o
  -3   0   8       20.98       21.19        1.74 o
  -2   0   8        1.30        1.49        0.76 o
  -1   0   8       19.57       19.53        3.25 o
